# Supplementary material for: Ion Exchange Membrane-like Deposited Electrodes for Capacitive De-Ionization: Performance Evaluation and Mechanism Study
Source: Membranes (Basel). 2025 Nov 11;15(11):338. doi: 10.3390/membranes15110338 (PMC12654372; doi:10.3390/membranes15110338)
Supplement: Supplementary file 1 [file membranes-15-00338-s001.zip]

Archive with 1 entries (1 files):
- membranes-3952919-supplementary.pdf
